# Supplementary material for: Circular RNA as Therapeutic Targets in Atherosclerosis: Are We Running in Circles?
Source: J Clin Med. 2023 Jul 2;12(13):4446. doi: 10.3390/jcm12134446 (PMC10342353; doi:10.3390/jcm12134446)
Supplement: Supplementary file 1 [file jcm-12-04446-s001.zip]

Archive with 1 entries (1 files):
- jcm-2435350-supplementary.pdf
